# Supplementary material for: Short-Term Efficacy and Safety of Elobixibat for Chronic Constipation Assessed by Rectal Ultrasonography: A Retrospective Observational Study
Source: Diagnostics (Basel). 2026 Jan 21;16(2):354. doi: 10.3390/diagnostics16020354 (PMC12839922; doi:10.3390/diagnostics16020354)
Supplement: Supplementary file 1 [file diagnostics-16-00354-s001.zip]

Archive with 1 entries (1 files):
- diagnostics-4100331-Table S1.pdf
